# Supplementary material for: Understanding emotional and health indicators underlying the burnout risk of healthcare workers
Source: PLoS One. 2025 Jan 24;20(1):e0302604. doi: 10.1371/journal.pone.0302604 (PMC11759372; doi:10.1371/journal.pone.0302604)
Supplement: S2 Table — (XLSX) [file pone.0302604.s004.xlsx]

## Sheet: dataset_id
S2 Table - Online diary questionnaire responses
userID	physical	emotional	burnout	worry	meaning_purpose	apathetic	fearfull_safe	troubled_actions	value_life	impulse_harm	self_compassion	quality_sleep	drugs_alcohol	curious	fear_of_harm_from_others	avoidance	m_flashbacks	compassion_fatigue	dissociation	m_bodilysymptoms	m_intrusivethoughts	perception	mental_wellbeing	emotion_value	activation_value	angry	frustrated	anxious	enthusiastic	motivated	stimulated	depression	inattentive	detached	receptive	connectedness	content
11	6	9	-9	7	6	-4	7	8	6	10	7	6	7	7	6	6	10	9	6	6	9	5	9	7	7	0	0	0	1	0	1	0	0	0	0	0	0
11	0	0	0	0	0	0	0	0	0	0	0	0	0	0	0	0	0	0	0	0	0	0	0	7	5	0	0	0	0	1	1	0	0	0	0	0	0
11	6	7	9	-7	2	-3	-10	-5	4	4	10	-4	10	3	8	7	7	-5	-2	10	-3	-6	-2	-3	2	0	1	1	0	1	0	0	1	1	0	0	0
11	5	7	7	0	0	0	0	0	0	0	0	0	0	8	0	0	0	0	0	0	0	0	0	9	5	0	0	0	0	1	1	0	0	0	0	0	0
36	-6	-5	0	-6	0	4	0	3	8	9	10	8	10	10	10	10	10	0	0	10	0	0	8	1	-1	0	0	0	0	0	0	0	0	0	0	0	0
36	0	0	-3	3	5	4	4	3	8	10	10	7	10	9	6	8	10	10	10	9	10	6	9	1	-6	0	0	0	0	0	0	0	0	0	0	0	0
37	-2	0	4	-3	6	7	0	4	9	10	10	3	8	6	6	10	7	3	9	9	10	1	6	3	4	0	0	0	1	0	1	0	0	0	0	0	0
39	-2	-4	-1	4	3	-3	-2	-2	4	10	10	-3	-2	5	-4	6	-3	-3	-3	6	-2	-2	-2	-3	-3	0	0	0	0	0	0	1	1	0	0	0	0
41	-4	3	-1	1	2	4	6	3	7	10	9	-3	10	4	5	10	9	8	10	8	-2	5	6	0	0	0	0	0	0	0	0	0	0	0	0	0	0
51	2	-1	-1	-2	4	1	-2	7	-2	10	10	-8	8	-3	-9	10	10	6	10	10	-4	-6	-2	-5	-3	0	0	0	0	0	0	1	1	0	0	0	0
54	8	7	8	5	10	5	4	5	6	10	10	7	8	6	4	10	10	9	10	10	10	7	8	3	2	0	0	0	0	0	0	0	0	0	0	0	0
35	2	4	2	7	0	1	1	-10	3	0	2	2	10	3	-3	5	3	-3	0	3	0	-4	3	-1	-1	0	0	0	0	0	0	0	0	0	0	0	0
36	0	3	7	7	7	7	0	0	10	10	10	3	10	8	10	10	10	4	8	6	10	-1	7	6	-9	0	0	0	0	0	0	0	0	0	0	0	1
11	6	3	4	3	10	5	-7	-2	7	10	10	-5	10	3	6	6	10	0	2	10	8	-4	0	5	5	0	0	0	0	1	1	0	0	0	0	0	0
63	3	0	5	5	6	-2	3	-3	7	10	9	5	8	10	7	10	10	9	9	9	7	4	8	3	3	0	0	0	1	0	0	0	0	0	0	0	0
65	-3	-2	0	2	5	-5	-1	-3	4	10	10	-5	5	-3	-2	10	10	0	5	-6	-1	-2	-4	3	5	0	0	0	0	0	0	0	0	0	0	0	0
65	-3	-2	0	2	5	-5	-1	-3	4	10	10	-5	5	-3	-2	10	10	0	5	-6	-1	-2	-4	3	5	0	0	0	0	0	0	0	0	0	0	0	0
35	-2	4	4	4	4	-1	4	-8	5	4	5	4	10	5	3	3	3	-2	3	4	3	-3	3	2	2	0	0	0	1	1	1	0	0	0	0	0	0
76	3	6	0	5	8	-4	1	0	10	10	10	-3	10	6	3	10	2	9	10	10	5	7	6	2	2	0	0	0	0	0	1	0	0	0	0	0	0
54	9	7	9	9	10	6	5	9	10	10	10	9	9	8	7	10	10	10	10	10	10	8	10	7	2	0	0	0	1	1	0	0	0	0	0	0	0
25	4	4	4	3	6	3	9	6	10	10	10	-1	10	6	4	10	8	10	10	7	8	8	5	3	2	0	0	0	0	0	0	0	0	0	0	0	0
63	6	3	5	6	8	4	6	5	8	10	10	8	8	10	7	10	10	10	10	10	8	8	10	5	3	0	0	0	1	0	0	0	0	0	0	0	0
11	7	0	3	-5	7	4	-10	-4	3	10	10	-5	10	3	-3	5	5	-4	-1	7	6	-4	4	7	-3	0	0	0	0	0	0	0	0	0	1	1	0
54	8	8	9	1	10	5	6	7	9	10	10	8	10	9	4	10	10	10	10	10	10	4	10	7	3	0	0	0	1	1	0	0	0	0	0	0	0
37	6	-1	7	7	3	8	3	8	10	10	10	6	9	0	2	10	5	5	10	9	10	7	6	3	5	0	0	0	0	1	1	0	0	0	0	0	0
54	8	8	9	5	10	8	8	8	7	10	10	8	10	10	7	10	10	10	10	10	10	6	9	6	5	0	0	0	0	1	0	0	0	0	0	0	0
115	8	-8	-2	-3	2	-6	-4	-4	0	10	10	-3	10	0	-5	1	10	-1	-1	10	-4	-5	-6	-4	-2	0	0	0	0	0	0	0	0	1	0	0	0
54	9	9	10	7	10	8	8	10	7	10	10	8	9	9	8	10	10	10	10	10	10	8	10	7	7	0	0	0	0	1	1	0	0	0	0	0	0
122	0	-1	0	-3	0	0	0	0	0	0	3	-2	10	0	0	10	-5	-4	7	0	-5	2	0	-2	-4	0	0	0	0	0	0	1	0	0	0	0	0
25	4	1	1	-2	5	4	8	4	2	10	10	7	10	7	4	10	7	8	9	10	6	9	2	-1	-1	0	0	0	0	0	0	1	0	0	0	0	0
35	-3	-2	1	-2	4	-3	-2	-8	0	10	10	4	10	6	-6	10	10	-6	-5	10	-5	-6	-6	-6	-5	0	0	0	0	0	0	0	0	1	0	0	0
136	5	-2	0	0	8	-4	-4	8	6	10	9	-7	10	3	5	10	4	-2	-3	4	-4	-3	-3	-2	-1	0	0	0	0	0	0	0	0	1	0	0	0
147	-4	-3	2	1	3	8	-7	6	4	10	5	-4	-7	10	7	6	10	8	10	-5	-3	-5	-3	3	7	0	0	0	0	0	0	0	0	0	0	0	0
147	-4	-3	2	1	3	8	-7	6	4	10	5	-4	-7	10	7	6	10	8	10	-5	-3	-5	-3	3	7	0	0	0	0	0	0	0	0	0	0	0	0
35	2	-3	2	1	1	1	-1	-10	0	7	10	8	10	7	-2	10	-5	-6	6	10	-5	-5	3	6	-9	0	0	0	0	0	0	0	0	0	0	0	0
35	-4	1	2	-1	2	-2	2	-9	3	10	5	5	10	3	-4	10	-3	-4	6	10	-2	-3	-2	6	-8	0	0	0	0	0	0	0	0	0	0	0	0
35	3	4	2	5	4	1	-1	-10	4	10	8	4	10	-2	2	10	-4	-2	0	10	-2	0	1	3	4	0	0	0	0	0	1	0	0	0	0	0	0
155	-3	-1	-7	-7	-2	0	-4	-6	-4	9	9	-6	-9	-7	-3	-4	6	-5	6	8	4	-5	-4	-1	-5	0	0	0	0	0	0	0	0	1	0	0	0
161	-4	-5	-7	-7	-6	-5	-6	-2	-4	6	5	-10	10	4	-10	-7	0	-5	-6	5	-3	-7	-7	-7	7	0	1	1	0	0	0	0	0	0	0	0	0
161	-7	-5	-5	-6	8	-6	4	-7	0	0	0	0	0	0	0	0	0	0	0	0	0	0	0	-6	7	1	0	1	0	0	0	0	0	0	0	0	0
161	0	0	0	0	0	0	0	0	0	0	-2	0	0	0	0	0	0	0	0	0	0	0	0	-6	7	0	0	0	0	0	0	0	0	0	0	0	0
162	-1	-3	-3	-3	-1	-4	-6	-5	6	10	5	-3	5	1	-5	3	7	-4	-1	-2	-2	-7	-3	-1	3	0	0	1	0	0	0	0	0	0	0	0	0
162	-1	-3	-3	-3	-1	-4	-6	-5	6	10	5	-3	5	1	-5	3	7	-4	-1	-2	-2	-7	-3	-1	3	0	0	1	0	0	0	0	0	0	0	0	0
11	0	0	0	0	0	0	0	0	0	0	0	0	0	0	0	0	0	0	0	0	0	0	0	-5	-7	0	0	0	0	0	0	0	0	0	0	0	0
165	-2	-9	2	-9	6	2	-2	-6	4	6	10	-2	10	6	3	5	-3	-2	-6	-10	-7	-10	-6	-8	7	1	1	1	0	0	0	0	0	0	0	0	0
11	0	0	0	-8	-9	-9	-9	-8	-9	-8	-10	-8	-8	-8	-7	-8	-7	-9	-8	-8	-8	-8	-8	-7	-7	0	0	0	0	0	0	0	0	0	0	0	0
11	0	0	0	0	0	0	0	0	0	0	0	0	0	0	0	0	0	0	0	0	0	0	0	4	7	0	0	0	0	0	0	0	0	0	0	0	0
11	0	0	0	0	0	0	0	0	-10	-9	-9	-9	-10	0	0	0	0	0	0	-10	-9	0	0	5	6	0	0	0	0	0	1	0	0	0	0	0	0
167	-3	-3	0	-1	0	-1	0	0	0	-7	10	-6	0	8	-8	-1	-4	0	0	-3	-2	-9	-7	-2	-8	0	0	0	0	0	0	0	0	1	0	0	0
11	0	0	0	0	-10	-10	-10	-10	0	0	0	0	-10	0	0	0	0	0	0	0	0	0	0	7	6	0	0	0	0	0	0	0	0	0	0	0	0
165	2	-2	-1	-7	-2	-1	-5	-2	6	7	10	-2	10	4	-2	-3	-8	-3	-3	-7	-2	-10	-2	-6	6	1	1	1	0	0	0	0	0	0	0	0	0
165	2	-2	-1	-7	-2	-1	-5	-2	6	7	10	-2	10	4	-2	-3	-8	-3	-3	-7	-2	-10	-2	-6	6	1	1	1	0	0	0	0	0	0	0	0	0
170	3	-4	-1	0	3	-6	-3	0	0	7	10	-4	10	8	-3	9	-2	-2	-1	-1	-2	-5	-3	-4	1	0	1	1	0	0	0	0	0	0	0	0	0
179	5	-2	-2	5	3	8	-3	9	10	10	9	-7	3	-8	-5	10	10	-1	9	4	7	-3	7	-5	-3	0	0	0	0	0	0	1	0	0	0	0	0
179	-7	-5	-4	0	-5	3	-3	7	7	10	10	-5	7	6	-4	10	8	-3	9	4	10	-3	-5	-7	-5	0	0	0	0	0	0	1	0	0	0	0	0
165	5	-1	-3	-7	4	2	-3	-1	6	10	9	-2	10	7	-3	-2	-6	-2	2	-8	-8	-5	-3	-6	1	0	1	1	0	0	0	0	0	0	0	0	0
190	-4	-3	-5	0	3	2	-4	0	-4	7	10	-4	10	2	-9	-6	10	-4	-6	-4	-5	-4	-6	-4	-3	0	0	0	0	0	0	1	1	1	0	0	0
192	0	0	0	5	2	0	0	-1	0	5	7	-2	7	0	0	0	9	4	0	0	0	2	0	1	-2	0	0	0	0	0	0	0	0	0	0	0	0
165	-2	-2	2	-8	3	-1	-2	0	3	7	10	-4	10	5	2	-2	-4	-3	0	-6	-3	-6	-4	-4	-3	0	0	0	0	0	0	0	0	1	0	0	0
194	2	-7	-2	2	10	1	1	10	5	10	10	6	10	10	-10	10	-1	5	10	7	10	-6	-3	2	-6	0	0	0	0	0	0	0	0	0	0	0	0
37	5	5	6	4	3	7	7	8	9	10	10	6	8	7	5	10	10	6	7	9	10	10	5	-1	-1	0	0	0	0	0	0	0	1	0	0	0	0
208	-5	0	0	0	10	-6	0	0	0	0	0	9	10	0	-5	0	-2	0	0	0	0	0	0	8	5	0	0	0	0	0	0	0	0	0	0	0	0
208	0	0	0	0	0	0	0	0	0	0	0	0	0	0	0	0	0	0	0	0	0	0	0	4	-9	0	0	0	0	0	0	0	0	0	0	0	0
211	0	-3	-4	-5	2	0	-1	10	4	10	10	-2	10	9	7	10	10	10	10	2	2	-2	0	2	-2	0	0	0	0	0	0	0	0	0	0	0	0
39	0	-2	2	-1	3	-3	-2	-2	2	10	10	-4	10	2	-2	0	-1	-2	-1	5	-2	-2	-1	-3	-5	0	0	0	0	0	0	0	0	0	0	0	0
155	-5	2	-4	-5	2	-3	-2	-4	2	10	10	-3	-5	-4	-5	4	6	3	5	9	-7	-2	-2	-1	1	0	0	1	0	0	0	0	0	0	0	0	0
216	-6	-8	-5	-5	0	-5	-2	0	2	8	8	-2	10	-3	-8	-5	7	-7	0	-4	-7	-4	-2	-2	-3	0	0	0	0	0	0	1	1	1	0	0	0
216	0	0	3	5	10	4	0	0	0	0	0	0	0	5	0	5	5	1	0	0	2	0	0	2	-2	0	0	0	0	0	0	0	0	0	1	0	0
165	-3	-5	-2	-9	3	-5	-4	-4	0	8	6	-3	-4	6	-2	-4	-5	-4	-4	-9	-9	-7	-2	-6	5	0	1	1	0	0	0	0	0	0	0	0	0
230	3	8	4	4	8	1	5	3	8	4	8	-2	0	1	3	3	3	-1	4	2	-1	4	5	4	-5	0	0	0	0	0	0	0	0	0	0	0	1
236	9	9	10	8	10	10	8	9	9	10	10	8	10	10	10	10	10	10	10	9	10	9	10	8	2	0	0	0	1	1	0	0	0	0	0	0	0
239	-5	-4	-8	-8	3	-10	-1	9	-1	9	10	-8	9	4	-10	-3	10	-7	-4	-3	-1	-5	-3	-4	-2	0	0	0	0	0	0	1	1	1	0	0	0
239	2	-7	-9	-4	1	2	3	8	2	7	10	1	10	-2	2	-5	-5	-5	-2	4	-4	-7	2	-8	8	0	1	1	0	0	0	0	0	0	0	0	0
252	5	6	7	5	7	0	4	5	5	10	5	0	5	6	5	6	5	2	6	5	5	3	7	7	6	0	0	0	1	1	1	0	0	0	0	0	0
252	5	6	7	5	7	0	4	5	5	10	5	0	5	6	5	6	5	2	6	5	5	3	7	7	7	0	0	0	1	1	1	0	0	0	0	0	0
255	2	6	2	7	5	6	3	4	9	10	9	-7	9	9	2	10	10	9	10	10	10	8	9	6	-2	0	0	0	0	0	0	0	0	0	1	1	1
115	1	-3	-4	-2	-3	-3	-3	-3	2	-2	2	0	10	-2	-2	10	10	8	1	10	0	-8	-3	-3	3	1	1	1	0	0	0	0	0	0	0	0	0
267	3	4	5	0	10	2	3	2	6	10	10	6	8	5	2	7	10	6	9	9	8	6	8	5	-5	0	0	0	0	0	0	0	0	0	1	1	1
239	0	-1	-6	0	1	-3	2	10	-1	10	10	-6	10	-3	-9	-7	5	-6	-7	-9	0	0	-2	-2	-1	0	0	0	0	0	0	1	1	1	0	0	0
268	-3	-6	-2	-10	-4	0	-3	-3	-2	0	0	-4	-10	-4	-3	-2	0	-2	-4	0	-3	-4	-7	-4	2	1	1	1	0	0	0	0	0	0	0	0	0
272	-4	0	0	0	0	0	0	0	0	10	10	-2	-9	-6	-6	0	0	0	0	0	10	9	3	-4	-5	0	0	0	0	0	0	1	0	0	0	0	0
239	-6	-10	-9	-10	-6	-10	-9	5	-7	10	10	-10	10	-4	-10	3	-4	-10	-10	-6	-2	-9	-10	-9	-7	0	0	0	0	0	0	1	1	1	0	0	0
239	-8	-10	-10	-9	-7	-10	-4	2	-7	10	10	-10	10	-4	-10	-4	5	-10	-10	-6	2	-9	-10	-9	-8	0	0	0	0	0	0	1	1	1	0	0	0
239	-6	-9	-5	-7	-5	-10	-8	5	-3	10	10	-10	10	-5	-10	-2	2	-9	-8	-5	-7	-10	-8	-7	-6	0	0	0	0	0	0	1	1	1	0	0	0
252	7	7	8	7	5	5	6	1	10	7	8	0	3	7	7	7	7	6	7	7	7	6	7	6	6	0	0	0	1	1	1	0	0	0	0	0	0
268	-2	-9	-4	-6	-5	-9	-1	0	-9	0	0	-10	-10	0	-9	-4	1	-3	-3	-3	-6	-9	-9	5	-4	1	1	1	1	0	0	1	1	1	0	0	0
239	3	2	2	-3	2	-3	-3	6	-2	10	10	-7	10	-2	-5	-3	2	-7	-8	2	-3	-5	-3	-1	-7	0	0	0	0	0	0	1	1	0	0	0	0
236	8	6	6	3	9	3	8	7	9	10	10	10	10	9	8	10	10	9	10	9	10	8	10	5	-2	0	0	0	0	0	0	0	0	0	0	0	0
280	0	8	8	8	8	2	-2	-2	10	10	10	8	10	10	4	-1	8	4	8	10	6	5	8	4	2	0	0	0	1	1	0	0	0	0	0	0	0
239	4	4	0	1	2	-2	-2	8	-3	10	10	-4	6	-2	-6	1	4	-2	-5	-2	-5	-2	-3	-2	-3	0	0	0	0	0	0	1	1	1	0	0	0
239	5	-5	-9	-9	-3	-9	-6	6	-4	10	10	-10	3	5	-10	-2	-1	-9	-10	-2	-8	-9	-6	-8	-4	0	0	0	0	0	0	1	1	1	0	0	0
239	5	-5	-9	-9	-3	-9	-6	6	-4	10	10	-10	3	5	-10	-2	-1	-9	-10	-2	-8	-9	-6	-8	-4	0	0	0	0	0	0	1	1	1	0	0	0
167	-4	-2	0	-4	0	0	-2	-2	10	-10	10	-9	10	0	0	0	0	-3	8	-4	-3	-7	-6	-8	-4	0	0	0	0	0	0	0	0	1	0	0	0
255	-1	5	-1	6	5	7	7	3	9	10	9	5	9	8	6	10	10	9	10	6	9	9	9	-1	-5	0	0	0	0	0	0	0	0	0	0	0	0
41	0	5	2	3	6	2	8	5	8	10	9	5	10	0	0	0	0	0	0	0	0	0	0	3	3	0	0	0	0	0	0	0	0	0	0	0	0
255	1	7	6	5	7	7	9	7	9	10	9	-7	8	7	4	10	10	8	10	6	10	7	8	-1	-1	0	0	0	0	0	0	0	0	0	0	0	0
268	-1	-8	-9	-9	-7	-7	-5	0	-9	0	0	-10	-10	-4	-10	0	0	-5	-4	-3	-5	-10	-8	-6	-4	0	0	0	0	0	0	1	1	1	0	0	0
293	-3	-1	2	7	10	-6	2	-3	10	-10	8	-3	-10	9	-7	-10	-6	-10	-10	-6	-10	4	-9	8	8	0	0	0	0	0	0	0	0	0	0	0	0
293	-3	-1	2	7	10	-6	2	-3	10	-10	8	-3	-10	9	-7	-10	-6	-10	-10	-6	-10	4	-9	8	8	0	0	0	0	0	0	0	0	0	0	0	0
295	6	-7	-2	10	5	-8	0	3	6	10	10	-2	8	3	-3	10	4	4	-5	10	5	-10	-4	-3	-3	0	0	0	0	0	0	1	1	1	0	0	0
295	4	4	5	5	10	0	6	10	8	10	10	-4	10	6	0	10	10	3	10	10	2	0	4	1	2	0	0	0	0	0	0	0	0	0	0	0	0
276	7	4	5	4	7	5	7	8	7	10	10	7	10	4	0	10	4	3	9	10	10	2	6	3	2	0	0	0	0	0	0	0	0	0	0	0	0
267	1	4	3	2	10	3	1	1	4	10	9	4	0	3	-1	8	5	1	3	4	8	4	4	7	-2	0	0	0	0	0	0	0	0	0	1	1	0
194	0	-8	-3	0	6	-6	-5	4	2	10	10	0	10	8	-10	10	-5	-2	8	8	-5	-8	-5	-3	-3	0	0	0	0	0	0	0	0	0	0	0	0
334	-5	-8	-4	-2	0	0	-9	0	0	10	4	-8	10	6	-7	-1	-8	-7	-5	-1	-6	-8	-4	-2	-3	0	0	0	0	0	0	1	1	0	0	0	0
211	6	3	-5	0	5	0	-5	2	6	10	10	3	10	4	4	-2	10	0	10	-2	-3	-2	6	3	1	0	0	0	0	0	0	0	0	0	0	0	0
334	-3	-6	-4	-3	0	-7	-8	-2	4	10	-2	-9	10	7	-5	4	-6	-1	2	-2	-2	-6	-6	-3	-2	0	0	0	0	0	0	1	1	0	0	0	0
359	0	0	5	3	10	-5	10	-7	10	10	10	-10	10	-4	0	6	10	-5	10	10	10	-2	10	2	-3	0	0	0	0	0	0	0	0	0	0	0	1
230	-2	-7	-2	0	3	-9	-1	-1	-1	4	7	-9	-4	5	5	0	0	0	3	-2	-2	-2	0	-3	3	0	0	1	0	0	0	0	0	0	0	0	0
369	-3	0	-3	-2	0	-7	0	10	4	10	10	4	10	10	-2	10	0	-2	10	-1	8	-1	1	6	3	0	0	0	0	0	0	0	0	0	0	0	0
383	6	1	-2	0	10	-1	-1	-5	8	10	5	-2	0	9	10	10	3	6	10	10	-3	-6	10	6	9	0	0	0	0	1	0	0	0	0	0	0	0
359	10	0	5	6	10	0	6	0	10	10	10	10	10	5	10	10	10	0	0	0	10	3	5	6	6	0	0	0	0	1	1	0	0	0	0	0	0
385	-2	-3	0	4	-1	0	0	0	0	0	0	-3	-3	9	1	4	10	-1	7	-2	-2	-1	5	2	-4	0	0	0	0	0	0	0	0	0	0	0	0
385	-2	-3	0	4	-1	0	0	0	0	0	0	-3	-3	9	1	4	10	-1	7	-2	-2	-1	5	2	-4	0	0	0	0	0	0	0	0	0	0	0	0
369	1	2	1	2	8	3	0	7	6	10	8	4	10	-1	1	10	7	7	10	7	8	2	2	8	8	0	0	0	0	1	1	0	0	0	0	0	0
383	4	-4	2	5	10	2	-2	-7	10	10	8	-8	5	7	10	10	-8	3	10	10	-3	-7	10	6	7	0	0	0	1	1	1	0	0	0	0	0	0
395	2	0	-6	3	10	-5	10	10	10	10	10	4	10	5	-10	10	-2	10	0	-2	10	10	-1	-2	-3	0	0	0	0	0	0	1	1	1	0	0	0
395	2	0	-6	3	10	-5	10	10	10	10	10	4	10	5	-10	10	-2	10	0	-2	10	10	-1	-2	-3	0	0	0	0	0	0	1	1	1	0	0	0
276	4	0	0	-4	0	-2	0	0	-10	10	10	-10	5	0	0	0	0	0	0	0	0	0	0	-5	-5	0	0	0	0	0	0	1	1	1	0	0	0
122	-2	-10	-10	-10	-9	-3	-10	-10	-10	-4	0	-10	0	4	-9	7	-10	-10	0	-3	-10	-10	-10	-6	-5	0	0	0	0	0	0	1	1	0	0	0	0
420	8	-9	-3	-2	3	-2	-7	0	2	9	10	4	10	5	-3	-2	2	-5	-3	6	-3	-8	-4	-8	-7	0	0	0	0	0	0	0	0	1	0	0	0
444	0	0	0	0	0	0	0	0	0	0	0	0	0	4	-10	0	7	-1	-1	-1	5	-4	-1	-1	-6	0	0	0	0	0	0	1	1	0	0	0	0
449	-5	-8	0	0	0	0	0	0	0	0	0	-8	-10	9	-7	-8	6	-5	9	-7	-9	-8	-4	-3	-3	0	0	0	0	0	0	0	0	1	0	0	0
472	-8	-7	-2	-7	0	-3	2	0	2	0	0	3	10	7	0	4	-5	-7	-10	-3	-3	-10	-10	1	-5	0	0	0	0	0	0	0	0	0	0	0	0
444	-2	-2	-2	-1	0	0	-2	0	0	5	6	-6	6	-5	-5	4	4	-2	-1	-1	4	-1	-1	-2	-7	0	0	0	0	0	0	1	1	0	0	0	0
272	2	10	10	10	7	0	0	-10	10	10	10	-7	-10	10	0	0	-3	-2	6	10	10	4	10	3	1	0	0	0	0	1	0	0	0	0	0	0	0
192	0	0	0	0	2	-6	-2	-3	0	10	9	0	4	7	-3	-1	5	-3	0	0	-1	-2	0	-3	-2	0	0	0	0	0	0	0	1	0	0	0	0
420	2	-2	-3	-4	2	-4	-3	-3	-2	10	10	5	10	-4	-6	6	4	-2	-2	-2	-2	-6	2	-2	-7	0	0	0	0	0	0	0	0	1	0	0	0
190	-5	-3	-2	-3	0	2	2	-1	1	10	10	-7	10	-4	-6	6	10	3	6	4	6	2	4	-4	-3	0	0	0	0	0	0	1	1	1	0	0	0
495	-5	-8	-8	-10	-8	-10	-9	0	-9	9	10	-6	10	2	-10	-6	10	-7	-6	7	-9	-9	0	-5	-8	0	0	0	0	0	0	0	0	1	0	0	0
495	-5	-8	-8	-10	-8	-10	-9	0	-9	9	10	-6	10	2	-10	-6	10	-7	-6	7	-9	-9	0	-5	-8	0	0	0	0	0	0	0	0	1	0	0	0
449	3	-4	3	0	0	0	-5	0	-5	0	0	-6	-1	10	0	0	9	-7	-8	-3	-7	-4	-2	-2	9	0	1	1	0	0	0	0	0	0	0	0	0
449	1	5	5	4	5	3	2	0	0	0	4	7	2	8	3	3	10	-5	-8	-2	-7	-2	8	3	6	0	0	0	0	0	0	0	0	0	0	0	0
190	-3	0	0	4	2	4	0	-2	4	10	10	-1	10	6	-2	5	10	7	7	10	6	0	0	-1	-1	0	0	0	0	0	0	1	1	0	0	0	0
449	0	0	-3	-5	-2	0	-5	-2	-4	5	0	0	-9	9	0	0	9	-2	-4	-2	-8	-3	0	7	-8	0	0	0	0	0	0	0	0	0	0	0	1
420	9	9	4	5	10	3	4	-4	5	10	10	3	10	7	4	6	7	-3	7	-1	5	3	10	9	5	0	0	0	1	1	1	0	0	0	0	0	0
449	6	0	2	0	2	3	-1	0	0	9	0	9	-10	10	-7	-5	10	0	-6	-1	-5	-3	8	4	-2	0	0	0	0	0	0	0	0	0	1	0	1
514	0	0	0	0	0	0	0	0	0	10	9	0	10	6	1	10	10	5	4	10	7	0	1	-2	4	0	0	1	0	0	0	0	0	0	0	0	0
420	8	10	4	7	8	5	7	10	9	10	10	4	10	6	-3	6	8	6	10	10	6	3	9	8	7	0	0	0	1	1	1	0	0	0	0	0	0
514	6	4	7	7	7	6	7	-9	7	10	9	7	10	8	6	10	10	10	10	10	7	9	5	5	3	0	0	0	0	1	1	0	0	0	0	0	0
449	4	8	3	8	3	0	8	6	6	-10	0	-3	-10	9	8	7	10	0	0	-2	7	8	10	5	6	0	0	0	1	0	0	0	0	0	0	0	0
449	9	10	9	10	10	9	8	8	10	10	7	7	-10	10	7	9	10	-5	6	10	-6	7	9	2	2	0	0	0	1	1	1	0	0	0	0	0	0
523	7	0	8	7	10	2	0	7	9	7	10	4	10	7	7	10	10	9	10	10	8	6	7	4	5	0	0	0	0	0	0	0	0	0	0	0	0
472	-3	5	2	0	5	6	4	0	10	10	10	8	10	10	6	9	8	5	-2	-5	-1	-5	-2	2	-3	0	0	0	0	0	0	0	0	0	0	0	1
449	7	9	7	8	9	0	0	4	10	10	3	7	-10	10	7	9	10	-7	-3	9	-4	-2	9	7	7	0	0	0	1	1	1	0	0	0	0	0	0
449	-7	-8	-10	0	-9	-7	-5	0	-3	9	0	8	-10	0	-6	-9	5	-6	-3	-4	-5	-8	-5	-1	-3	0	0	0	0	0	0	0	1	1	0	0	0
531	3	-7	-4	6	10	-1	-6	-1	8	10	10	-4	10	9	-8	10	0	-7	10	10	10	-6	-6	-4	3	0	1	1	0	0	0	0	0	0	0	0	0
531	0	-4	-3	4	0	4	-4	0	6	10	10	5	10	10	-7	7	0	-3	0	10	10	-3	3	-1	4	0	0	1	0	0	0	0	0	0	0	0	0
51	-3	-3	-4	-2	4	-2	-1	6	-1	10	9	3	3	2	-3	10	10	-1	4	10	-2	-4	5	-3	-9	0	0	0	0	0	0	0	0	0	0	0	0
536	-7	-7	-8	-7	-7	-5	-5	0	-5	10	1	-10	10	0	-6	-5	-8	-9	-8	-7	-7	-8	-8	-7	-5	0	0	0	0	0	0	1	0	1	0	0	0
536	-7	-7	-8	-7	-7	-5	-5	0	-5	10	1	-10	10	0	-6	-5	-8	-9	-8	-7	-7	-8	-8	-7	-5	0	0	0	0	0	0	1	0	1	0	0	0
536	-7	-7	-8	-7	-7	-5	-5	0	-5	10	1	-10	10	0	-6	-5	-8	-9	-8	-7	-7	-8	-8	-7	-5	0	0	0	0	0	0	1	0	1	0	0	0
536	-7	-7	-8	-7	-7	-5	-5	0	-5	10	1	-10	10	0	-6	-5	-8	-9	-8	-7	-7	-8	-8	-7	-5	0	0	0	0	0	0	1	0	1	0	0	0
51	-2	1	2	-3	2	2	-3	-2	1	10	10	-1	5	-3	-3	10	10	5	10	10	-2	-4	-1	-1	-1	0	0	0	0	0	0	0	0	0	0	0	0
536	-4	-5	-2	8	-4	-4	7	0	-3	10	10	-10	10	2	-10	0	-8	-8	-8	-8	-8	-8	-8	-8	-8	0	0	0	0	0	0	1	1	1	0	0	0
51	-6	-2	-5	-3	-2	-1	-1	1	1	-3	10	-2	4	-2	-3	10	10	-2	7	10	3	-4	-1	-1	-8	0	0	0	0	0	0	0	0	0	0	0	0
537	-4	6	2	0	5	0	4	1	4	10	10	-3	4	4	8	5	-5	-5	-3	4	9	3	6	1	7	0	0	0	0	0	0	0	0	0	0	0	0
51	-6	-3	-2	2	1	3	1	5	3	10	10	-3	10	3	-6	10	10	-3	10	10	4	-1	-2	-8	-7	0	0	0	0	0	0	0	0	0	0	0	0
51	-6	-2	2	2	2	4	2	4	2	10	10	-5	5	-2	-3	10	10	-3	10	10	3	-4	7	4	-7	0	0	0	0	0	0	0	0	0	0	0	0
449	-2	-1	-1	-1	-1	-1	-1	-2	-2	9	9	5	-10	0	-3	-1	6	-3	-4	-3	-2	-2	-1	-2	-6	0	0	0	0	0	0	1	1	1	0	0	0
539	-4	-3	-2	0	0	-3	1	-3	0	8	10	0	-3	5	-9	6	7	-4	-2	-5	0	-1	0	-1	-1	0	0	0	0	0	0	1	0	0	0	0	0
537	6	3	6	4	7	8	4	7	9	-10	-10	-4	-9	5	6	3	-6	4	3	7	7	1	4	3	1	0	0	0	0	0	0	0	0	0	0	0	0
539	0	2	3	4	3	0	2	0	4	10	10	4	4	7	-3	10	10	0	9	9	8	-3	-3	7	1	0	0	0	0	1	0	0	0	0	0	0	0
523	-2	-8	-7	-9	8	-9	-7	0	-7	10	10	-5	10	4	0	10	10	0	-6	0	-4	-7	-6	-7	-6	0	0	0	0	0	0	0	0	1	0	0	0
136	-3	-4	0	0	6	-4	-2	0	3	6	10	-4	10	-4	-7	7	4	-4	0	-2	2	-6	4	6	5	0	0	0	0	0	0	0	0	0	0	0	0
564	0	-4	0	0	0	0	0	0	0	0	0	0	0	6	0	8	10	-6	-5	-4	9	-4	-4	-1	2	0	1	1	0	0	0	0	0	0	0	0	0
564	0	-4	0	0	0	0	0	0	0	0	0	0	0	6	0	8	10	-6	-5	-4	9	-4	-4	-1	2	0	1	1	0	0	0	0	0	0	0	0	0
564	0	-4	0	0	0	0	0	0	0	0	0	0	0	6	0	8	10	-6	-5	-4	9	-4	-4	-1	2	0	1	1	0	0	0	0	0	0	0	0	0
136	2	-3	2	3	6	-3	-5	0	0	10	10	2	10	-2	-5	10	-2	-3	6	7	5	-4	4	5	5	0	0	0	0	0	0	0	0	0	0	0	0
572	-3	-7	-4	-3	4	-6	0	0	-2	5	-1	-3	4	-2	-3	-4	-4	-7	-3	4	-3	-5	-7	-7	-6	0	0	0	0	0	0	1	0	0	0	0	0
572	-3	-5	-4	-2	0	-3	-2	0	-4	5	-2	-2	6	-3	-4	-4	-5	-6	-3	-1	-3	-3	-4	-3	-5	0	0	0	0	0	0	0	0	1	0	0	0
573	-7	-8	-3	-8	-5	-8	-7	0	-5	10	10	-7	-5	-5	0	-4	-7	-5	-7	0	-6	-6	-7	-3	4	1	1	1	0	0	0	0	0	0	0	0	0
573	-4	-10	-7	-10	-8	-10	-10	-8	-7	-10	0	-10	6	-8	-7	-5	-8	-5	-7	4	-6	-8	-8	-8	1	1	1	1	0	0	0	0	0	0	0	0	0
573	-4	-5	-4	-6	-8	-3	0	-7	-5	1	5	-10	5	2	0	-3	-7	-5	-8	0	-7	-9	-6	-2	9	0	1	1	0	0	0	0	0	0	0	0	0
76	7	8	0	4	-1	4	10	0	10	10	10	-8	10	9	4	10	10	10	10	10	10	10	9	8	-1	0	0	0	0	0	0	0	0	0	0	0	1
589	10	10	10	4	10	-10	10	-10	10	10	10	10	10	2	-4	4	10	-8	-5	10	-9	-10	10	9	9	0	0	0	1	1	1	0	0	0	0	0	0
589	0	-4	5	4	10	-10	-10	0	10	10	10	6	10	10	5	-2	10	-5	-4	10	-3	-5	10	2	3	0	0	0	0	0	0	0	0	0	0	0	0
589	0	-4	5	4	10	-10	-10	0	10	10	10	6	10	10	5	-2	10	-5	-4	10	-3	-5	10	2	3	0	0	0	0	0	0	0	0	0	0	0	0
589	7	-10	3	-6	10	-5	-8	0	8	10	10	6	10	10	3	10	10	2	-2	10	-4	-7	10	-5	-4	0	0	0	0	0	0	0	1	1	0	0	0
604	-3	0	2	-4	1	2	0	7	7	10	10	-7	10	9	5	10	10	-2	10	7	10	-1	2	5	5	0	0	0	1	0	1	0	0	0	0	0	0
136	-2	-3	0	-2	8	-3	0	8	0	7	7	5	10	3	-3	8	3	-3	-3	0	7	-3	-5	-4	6	0	1	1	0	0	0	0	0	0	0	0	0
616	-3	-6	-4	-4	8	-4	-5	-4	-4	10	10	0	10	0	-4	10	10	-2	10	10	10	0	-4	-1	1	1	1	1	0	0	0	0	0	0	0	0	0
616	0	-2	-4	-3	4	-3	-3	-2	-3	10	10	-2	10	0	-8	10	10	-4	0	10	10	-6	-6	-7	1	0	1	1	0	0	0	0	0	0	0	0	0
11	8	9	9	9	6	8	10	10	3	10	10	2	10	10	6	10	10	10	10	10	8	5	9	7	-2	0	0	0	0	0	0	0	0	0	1	1	0
616	-2	-4	-7	0	0	-7	-2	0	-4	10	10	-3	10	0	-8	10	10	-4	0	10	10	-3	-10	-4	-8	0	0	0	0	0	0	0	0	0	0	0	0
604	3	-3	2	0	4	2	-2	5	3	10	10	-10	10	-2	1	10	10	-3	10	-2	10	-4	0	3	4	0	0	0	1	0	1	0	0	0	0	0	0
11	-8	-9	-9	-9	-8	-8	-8	-8	-8	-8	-8	-8	-9	-9	-9	-9	-9	-9	-9	-9	-8	-9	-9	-7	-6	0	0	0	0	0	0	0	1	0	0	0	0
170	4	-6	-4	0	0	-4	-3	0	0	5	6	-3	9	-2	-3	7	-2	-2	-1	5	-1	-2	-2	-4	-4	0	0	0	0	0	0	1	0	1	0	0	0
639	-5	-3	-4	-5	-2	-9	5	-3	-2	10	10	-5	10	5	2	10	10	10	3	10	10	6	8	4	-3	0	0	0	0	0	0	0	0	0	0	0	0
639	5	-2	4	4	6	7	-3	-5	4	10	10	-4	-4	-3	-2	-2	10	10	5	5	10	-6	-5	5	3	0	0	0	0	0	0	0	0	0	0	0	0
122	0	-4	-4	-8	-4	-5	-5	-5	-6	3	4	-8	-9	-7	-10	-5	-10	-10	-10	0	-10	-8	-10	-7	-5	0	0	0	0	0	0	1	1	1	0	0	0
25	0	1	-1	1	1	1	6	-2	2	10	7	-3	10	7	4	10	10	4	10	9	6	7	7	-4	-3	0	0	0	0	0	0	1	0	0	0	0	0
662	3	-6	6	-6	0	-8	-8	10	5	10	10	-5	10	10	0	7	10	-4	10	10	10	-5	-2	-2	-4	0	0	0	0	0	0	0	0	0	0	0	0
662	3	-6	6	-6	0	-8	-8	10	5	10	10	-5	10	10	0	7	10	-4	10	10	10	-5	-2	-2	-4	0	0	0	0	0	0	0	0	0	0	0	0
665	0	6	3	0	10	2	5	2	8	10	10	10	10	9	8	8	9	7	8	10	9	8	9	7	8	0	0	0	1	1	1	0	0	0	0	0	0
682	0	-2	2	5	9	0	-8	0	10	10	10	7	5	9	4	10	-2	-6	4	9	-2	-5	10	-3	4	0	0	1	0	0	0	0	0	0	0	0	0
682	0	0	0	9	10	-3	0	9	10	10	10	6	2	10	2	9	-2	-3	7	9	-7	-7	7	-1	2	0	0	1	0	0	0	0	0	0	0	0	0
682	-1	-4	0	-4	4	-3	0	8	7	8	10	1	9	8	0	-1	10	-4	8	0	1	-3	-5	-4	-2	0	0	0	0	0	0	1	0	0	0	0	0
692	-1	-4	0	-3	0	-5	-3	0	-2	0	0	-7	10	3	0	0	0	-2	-3	-3	-5	-2	-4	1	8	0	0	0	0	0	0	0	0	0	0	0	0
692	-7	-3	-3	0	0	-5	-3	0	-4	0	0	-6	6	0	0	0	-4	-3	-3	-3	-7	-4	-6	-3	5	0	0	1	0	0	0	0	0	0	0	0	0
693	-5	-4	-5	-4	-5	-5	-5	0	0	0	0	0	0	0	0	0	0	0	0	0	0	0	0	5	-7	0	0	0	0	0	0	0	0	0	0	0	0
691	0	0	0	0	0	0	0	0	0	0	0	0	0	0	0	0	0	0	0	0	0	0	0	2	1	0	0	0	0	0	0	0	0	0	0	0	0
691	0	0	0	0	0	0	0	0	0	0	0	0	0	0	0	0	0	0	0	0	0	0	0	-1	-3	0	0	0	0	0	0	0	0	0	0	0	0
682	-3	-3	-5	0	0	3	0	0	5	10	10	6	10	7	4	10	9	6	10	-1	6	-3	9	-5	-4	0	0	0	0	0	0	1	0	0	0	0	0
682	0	0	-2	8	6	2	1	6	10	10	10	0	10	9	-3	9	9	5	6	0	8	-2	10	-2	2	0	0	1	0	0	0	0	0	0	0	0	0
665	-2	3	0	2	0	4	1	7	8	10	10	7	10	10	10	10	10	10	10	10	10	10	10	6	-4	0	0	0	0	0	0	0	0	0	1	1	1
682	-1	-1	2	3	10	5	3	10	10	10	10	6	10	10	6	10	9	7	10	-2	10	2	10	1	-6	0	0	0	0	0	0	0	0	0	0	0	1
699	7	-2	-1	10	8	-4	-3	10	8	10	10	-4	-2	8	-8	10	10	7	10	3	0	-5	8	-3	-4	0	0	0	0	0	0	0	0	0	0	0	0
699	6	-5	-5	8	0	0	3	10	5	10	10	8	2	10	-3	10	10	5	1	1	1	-2	-2	-2	-7	0	0	0	0	0	0	0	0	0	0	0	0
280	8	8	10	10	10	9	9	10	10	10	10	8	10	10	9	10	9	10	10	10	10	6	9	7	3	0	0	0	1	1	1	0	0	0	0	0	0
693	2	-3	-4	3	-4	-4	-4	-3	2	6	3	-3	5	-3	-3	3	7	-3	-2	-2	-3	-7	-4	-1	-1	0	0	0	0	0	0	0	1	1	0	0	0
693	-4	-4	-6	-4	-5	-5	-4	3	-4	6	6	-6	4	-5	-7	-4	3	-4	-4	-2	4	-4	-4	-2	-3	0	0	0	0	0	0	0	1	1	0	0	0
665	0	0	5	4	9	8	10	10	10	10	10	8	10	9	10	10	10	10	10	10	10	8	10	7	3	0	0	0	1	1	1	0	0	0	0	0	0
665	0	0	0	0	0	0	0	0	0	0	0	0	0	0	0	0	0	0	0	0	0	0	0	5	6	0	0	0	0	0	0	0	0	0	0	0	0
495	3	-5	-8	-9	-7	-9	-7	0	0	10	10	-4	-2	-4	-9	7	10	-3	6	10	-3	-6	-3	-8	3	0	1	1	0	0	0	0	0	0	0	0	0
699	-2	3	-1	10	8	5	3	10	9	10	10	-2	6	10	5	10	10	9	10	9	8	5	10	5	4	0	0	0	0	1	0	0	0	0	0	0	0
682	-3	-2	0	4	4	-3	-3	5	6	4	10	-4	7	7	-4	7	8	9	10	-2	-1	-3	7	-4	5	0	0	1	0	0	0	0	0	0	0	0	0
724	9	-7	-6	-2	7	-4	0	0	9	10	10	4	10	10	-7	10	10	3	10	10	5	-2	5	3	-5	0	0	0	0	0	0	0	0	0	1	0	1
724	9	-7	-6	-2	7	-4	0	0	9	10	10	4	10	10	-7	10	10	3	10	10	5	-2	5	3	-5	0	0	0	0	0	0	0	0	0	1	0	1
